# Supplementary material for: Eucommia ulmoides Oliv. Bark Extracts Alleviate MCAO/Reperfusion-Induced Neurological Dysfunction by Suppressing Microglial Inflammation in the Gray Matter
Source: Int J Mol Sci. 2025 Feb 13;26(4):1572. doi: 10.3390/ijms26041572 (PMC11855810; doi:10.3390/ijms26041572)
Supplement: Supplementary file 1 [file ijms-26-01572-s001.zip]

Archive with 1 entries (1 files):
- ijms-3418076-supplementary.pdf
